# Supplementary material for: A temporary indwelling intravascular aphaeretic system for in vivo enrichment of circulating tumor cells
Source: Nat Commun. 2019 Apr 1;10:1478. doi: 10.1038/s41467-019-09439-9 (PMC6443676; doi:10.1038/s41467-019-09439-9)
Supplement: Supplementary file 4 — Source Data [file 41467_2019_9439_MOESM4_ESM.xlsx]

## Sheet: Figure 2c
Figure 2c
	Capture Efficiency [%]
Flow Rate [uL/min]	HB GO chip					FC GO chip
	Captured Cell	Non-captured Cell	Capture Efficiency [%]			Captured Cell	Non-captured Cell	Capture Efficiency [%]
50	474	60	88.764			395	89	81.6116
	259	22	92.1708			278	87	76.1644
	254	19	93.0403			503	109	82.1895
		average	91.3251				average	79.9885
		s.d.	1.84537				s.d.	2.71433
	Captured Cell	Non-captured Cell	Capture Efficiency [%]			Captured Cell	Non-captured Cell	Capture Efficiency [%]
100	385	91	80.8824			539	253	68.0556
	350	106	76.7544			689	320	68.2854
	1199	63	95.0079			515	357	59.0596
		average	84.2149				average	65.1335
		s.d.	7.81568				s.d.	4.29593
	Captured Cell	Non-captured Cell	Capture Efficiency [%]			Captured Cell	Non-captured Cell	Capture Efficiency [%]
200	551	166	76.848			597	500	54.4211
	846	211	80.0378			422	618	40.5769
	966	133	87.8981			359	660	35.2306
		average	81.5946				average	43.4096
		s.d.	4.64356				s.d.	8.08649
	Captured Cell	Non-captured Cell	Capture Efficiency [%]			Captured Cell	Non-captured Cell	Capture Efficiency [%]
300	1010	366	73.4012			247	679	26.6739
	676	345	66.2096			374	690	35.1504
	448	302	59.7333			499	568	46.7666
		average	66.448				average	36.197
		s.d.	5.58241				s.d.	8.23615

## Sheet: Figure 2d
Figure 2d
Flow Rate [uL/min]	Cell Viability [%]				median	average	s.d.
50	92.1707	98.6314	98.5006	94.5568	96.5287	95.9649	2.73493
100	94.7271	95.7212	88.679	93.9151	94.3211	93.2606	2.72141
200	91.6174	94.2901	95.1395	87.1029	92.9537	92.0375	3.13143

## Sheet: Figure 3a
Figure 3a
	Cell Count [/mL]
Time [min]	D1	D2	D3
End of Infusion	42	70	70
5	42	98	98
15	57	122	134
30	90	94	124
60	72	92	99
120	53	37	71
Total	356	513	596
	Normalized Cell Number [%]
Time [min]	D1	D2	D3	average	s.d.
End of Infusion	0.462963	0.569482	0.521197	0.517881	0.0435495
5	0.47037	0.798365	0.730673	0.66647	0.14139
15	0.633333	1	1	0.877778	0.172848
30	1	0.771117	0.927681	0.899599	0.0955275
60	0.803704	0.754768	0.740648	0.766373	0.0270185
120	0.592593	0.302452	0.528678	0.474574	0.124474

## Sheet: Figure 4c
Figure 4c
Sampling Time [min]		Collected Cell Counts
Before Injection (0)		0
20	(Chip1)	37
40	(Chip2)	39
60	(Chip3)	45
80	(Chip4)	42
100	(Chip5)	29
120	(Chip6)	20
Total		212

## Sheet: Figure 4d
Figure 4d
Time Interval [min]		Collected Cell Counts
Before Injection (0)		0
0-20	(Chip1)	112
20-40	(Chip2)	217
40-60	(Chip3)	182
60-80	(Chip4)	93
80-100	(Chip5)	75
100-120	(Chip6)	83
Total		762

## Sheet: Figure 4e
Figure 4e
Time Interval [min]	Average Cell Counts per mL
Before Injection (0)	Ex vivo	In vivo
Chip1	37	70
Chip2	39	135.625
Chip3	45	113.75
Chip4	42	58.125
Chip5	29	46.875
Chip6	20	51.875
Average	35.3333	79.375
s.d.	8.45905	33.4107

## Sheet: Supp. Fig. 3
Supp. Figure 3a-d
Flow Rate [uL/min]	Number of Cells Captured at Area X (RAW Data)																	Percentage of Cells Captured at Area X (Normalized Data)
50 (Supp. Fig. 3a)	Area 1	Area 2	Area 3	Area 4	Area 5	Area 6	Area 7	Area 8	Area 9	Area 10		total captured	Non captured	Total # Cells injected	Capture efficiency [%]			Area 1	Area 2	Area 3	Area 4	Area 5	Area 6	Area 7	Area 8	Area 9	Area 10	ALL [%]
	275	97	29	18	11	20	8	9	3	4		474	60	534	88.764			58.0169	20.4641	6.11814	3.79747	2.32068	4.21941	1.68776	1.89873	0.632911	0.843882	100
	170	25	19	17	11	2	4	2	5	4		259	22	281	92.1708			65.6371	9.65251	7.33591	6.56371	4.2471	0.772201	1.5444	0.772201	1.9305	1.5444	100
	220	15	3	2	3	4	2	2	1	2		254	19	273	93.0403			86.6142	5.90551	1.1811	0.787402	1.1811	1.5748	0.787402	0.787402	0.393701	0.787402	100
														average	91.3251		average	70.0894	12.0074	4.87838	3.71619	2.58296	2.1888	1.33986	1.15278	0.985705	1.05856
														s.d.	1.84537		s.d.	12.0918	6.17238	2.66122	2.35887	1.26536	1.47277	0.395004	0.527507	0.675172	0.344314
100 (Supp. Fig. 3b)	Area 1	Area 2	Area 3	Area 4	Area 5	Area 6	Area 7	Area 8	Area 9	Area 10		total captured	Non captured	Total # Cells injected	Capture efficiency			Area 1	Area 2	Area 3	Area 4	Area 5	Area 6	Area 7	Area 8	Area 9	Area 10	ALL [%]
	109	95	71	45	23	13	19	2	5	3		385	91	476	80.8824			28.3117	24.6753	18.4416	11.6883	5.97403	3.37662	4.93506	0.519481	1.2987	0.779221	100
	151	87	52	25	13	9	9	4	0	0		350	106	456	76.7544			43.1429	24.8571	14.8571	7.14286	3.71429	2.57143	2.57143	1.14286	0	0	100
	588	366	132	49	30	15	8	9	0	2		1199	63	1262	95.0079			49.0409	30.5254	11.0092	4.08674	2.50209	1.25104	0.667223	0.750626	0	0.166806	100
														average	84.2149		average	40.1651	26.686	14.7693	7.6393	4.06347	2.3997	2.72457	0.804321	0.4329	0.315342
														s.d.	7.81568		s.d.	8.72066	2.71593	3.03489	3.12312	1.43876	0.87622	1.7457	0.257309	0.612214	0.335006
200 (Supp. Fig. 3c)	Area 1	Area 2	Area 3	Area 4	Area 5	Area 6	Area 7	Area 8	Area 9	Area 10		total captured	Non captured	Total # Cells injected	Capture efficiency			Area 1	Area 2	Area 3	Area 4	Area 5	Area 6	Area 7	Area 8	Area 9	Area 10	ALL [%]
	115	72	138	83	50	39	16	12	17	9		551	166	717	76.848			20.8711	13.0672	25.0454	15.0635	9.07441	7.07804	2.90381	2.17786	3.0853	1.63339	100
	173	147	134	101	80	48	59	35	44	25		846	211	1057	80.0378			20.4492	17.3759	15.8392	11.9385	9.45626	5.67376	6.974	4.13712	5.20095	2.95508	100
	188	242	168	131	87	50	45	34	10	11		966	133	1099	87.8981			19.4617	25.0518	17.3913	13.5611	9.00621	5.17598	4.65839	3.51967	1.0352	1.13872	100
														average	81.5946		average	20.2607	18.4983	19.4253	13.521	9.17896	5.97593	4.8454	3.27821	3.10715	1.90906
														s.d.	4.64356		s.d.	0.59064	4.95665	4.02418	1.27608	0.198049	0.805371	1.6669	0.817882	1.70073	0.766721
300 (Supp. Fig. 3d)	Area 1	Area 2	Area 3	Area 4	Area 5	Area 6	Area 7	Area 8	Area 9	Area 10		total captured	Non captured	Total # Cells injected	Capture efficiency			Area 1	Area 2	Area 3	Area 4	Area 5	Area 6	Area 7	Area 8	Area 9	Area 10	ALL [%]
	189	153	146	111	79	66	83	68	76	39		1010	366	1376	73.4012			18.7129	15.1485	14.4554	10.9901	7.82178	6.53465	8.21782	6.73267	7.52475	3.86139	100
	83	139	112	100	79	44	49	33	22	15		676	345	1021	66.2096			12.2781	20.5621	16.568	14.7929	11.6864	6.50888	7.24852	4.88166	3.25444	2.21893	100
	85	100	87	47	42	20	24	21	13	9		448	302	750	59.7333			18.9732	22.3214	19.4196	10.4911	9.375	4.46429	5.35714	4.6875	2.90179	2.00893	100
														average	66.448		average	16.6547	19.344	16.8144	12.0914	9.62772	5.83594	6.94116	5.43394	4.56033	2.69642
														s.d.	5.58241		s.d.	3.09657	3.05238	2.0341	1.92111	1.58781	0.969962	1.18792	0.921755	2.1011	0.828207

## Sheet: Supp. Fig. 4
Supp. Figure 4
UV Dose [x100 uL/cm^2]	# of input MCF7	Captured MCF7	Capture Efficiency [%]
0	23	21	91.3043
1200	23	22	95.6522
2400	35	33	94.2857

## Sheet: Supp. Fig. 5a
Supp. Figure 5a
	Number of Clusters
# of Cells in Captured Clusters	MCF7	BT474
2	37	109
3	42	96
4	7	25
5	7	8
>=6	9	6
Total captured clusters	102	244
Non-captured clusters	3	2
Cluster Capture Efficiency [%]	97.1429	99.187

## Sheet: Supp. Fig. 5b
Supp. Figure 5b
	Normalized Cell Count [%]
Number of Cells in Cluster	MCF7	BT474
2	36.2745	44.6721
3	41.1765	39.3443
4	6.86275	10.2459
5	6.86275	3.27869
>=6	8.82353	2.45902
Sum	100	100

[truncated: 2 more sheets: Supp. Fig. 6, Supp. Fig. 8]
